# Supplementary material for: Single nucleotide polymorphisms in obesity-related genes and all-cause and cause-specific mortality: a prospective cohort study
Source: BMC Med Genet. 2009 Oct 9;10:103. doi: 10.1186/1471-2350-10-103 (PMC2763854; doi:10.1186/1471-2350-10-103)
Supplement: Additional file 3 — Associations between obesity-related SNPs and cardiovascular mortality adjusted for age and gender. [file 1471-2350-10-103-S3.XLS]

## Sheet: A Table 3
Additional Table 3: Associations between obesity-related SNPs and cardiovascular mortality adjusted for age and gender
		Coronary heart disease mortality					Cerebrovascular mortality					Ischemic heart mortality					Ischemic heart and cerebrovascular mortality
Gene	rs #	n cases	person years	Adjusted RR (95% CI)	p-value		n cases	person years	Adjusted RR (95% CI)	p-value		n cases	person years	Adjusted RR (95% CI)	p-value		n cases	person years	Adjusted RR (95% CI)	p-value
PPARG	4684847				0.584225					0.265629					0.979359					0.688875
CC		457	107018	1.00 (reference)			104	107018	1.00 (reference)			342	107018	1.00 (reference)			515	107018	1.00 (reference)
CT		117	26655	1.03 (0.84, 1.26)			17	26655	0.67 (0.40, 1.11)			86	26655	1.01 (0.80, 1.28)			122	26655	0.95 (0.78, 1.15)
TT		7	1996	0.71 (0.33, 1.49)			2	1996	0.87 (0.22, 3.54)			7	1996	0.94 (0.44, 1.98)			9	1996	0.80 (0.41, 1.54)
PPARG	709158				0.0634999					0.602883					0.550813					0.608503
AA		253	56979	1.00 (reference)			48	56979	1.00 (reference)			182	56979	1.00 (reference)			267	56979	1.00 (reference)
GA		263	61835	0.91 (0.77, 1.08)			51	61835	0.92 (0.62, 1.36)			201	61835	0.97 (0.79, 1.18)			297	61835	0.97 (0.83, 1.15)
GG		66	17887	0.73 (0.56, 0.96)			21	17887	1.20 (0.72, 2.00)			55	17887	0.85 (0.63, 1.15)			84	17887	0.88 (0.69, 1.13)
PPARG	1175543				0.0724204					0.913374					0.437168					0.444705
AA		252	57226	1.00 (reference)			50	57226	1.00 (reference)			181	57226	1.00 (reference)			270	57226	1.00 (reference)
AG		262	61474	0.94 (0.79, 1.12)			53	61474	0.96 (0.65, 1.41)			199	61474	0.99 (0.81, 1.21)			294	61474	0.98 (0.83, 1.16)
GG		64	17853	0.73 (0.56, 0.96)			19	17853	1.07 (0.63, 1.82)			52	17853	0.83 (0.61, 1.13)			80	17853	0.85 (0.67, 1.10)
PPARG	1801282				0.986869					0.0846461					0.908479					0.446732
CC		450	108306	1.00 (reference)			101	108306	1.00 (reference)			341	108306	1.00 (reference)			511	108306	1.00 (reference)
CG		114	26945	1.01 (0.82, 1.24)			14	26945	0.55 (0.32, 0.97)			81	26945	0.95 (0.74, 1.21)			114	26945	0.89 (0.73, 1.09)
GG		10	2050	1.04 (0.55, 1.95)			2	2050	0.86 (0.21, 3.50)			7	2050	0.96 (0.46, 2.04)			9	2050	0.82 (0.42, 1.59)
PPARD	2016520				0.888022					0.247024					0.955918					0.948071
TT		369	89337	1.00 (reference)			82	89337	1.00 (reference)			277	89337	1.00 (reference)			411	89337	1.00 (reference)
CT		181	42802	1.02 (0.86, 1.22)			35	42802	0.90 (0.60, 1.33)			136	42802	1.03 (0.84, 1.26)			201	42802	1.02 (0.86, 1.21)
CC		26	5007	1.10 (0.74, 1.64)			2	5007	0.37 (0.09, 1.51)			17	5007	0.97 (0.59, 1.58)			25	5007	0.97 (0.65, 1.46)
LPL	316				0.673224					0.950505					0.683196					0.807302
CC		464	107966	1.00 (reference)			98	107966	1.00 (reference)			348	107966	1.00 (reference)			515	107966	1.00 (reference)
AC		109	28843	0.93 (0.76, 1.15)			23	28843	0.93 (0.59, 1.46)			80	28843	0.91 (0.71, 1.16)			123	28843	0.95 (0.78, 1.15)
AA		11	2085	1.19 (0.65, 2.16)			2	2085	1.01 (0.25, 4.11)			8	2085	1.15 (0.57, 2.33)			9	2085	0.88 (0.46, 1.70)
PON1	662				0.711623					0.287904					0.785034					0.841238
TT		301	69109	1.00 (reference)			60	69109	1.00 (reference)			220	69109	1.00 (reference)			322	69109	1.00 (reference)
CT		227	56320	0.95 (0.80, 1.13)			54	56320	1.17 (0.81, 1.69)			176	56320	1.01 (0.83, 1.23)			269	56320	1.05 (0.89, 1.23)
CC		52	11764	1.08 (0.80, 1.44)			6	11764	0.64 (0.27, 1.47)			40	11764	1.13 (0.80, 1.58)			54	11764	1.03 (0.77, 1.38)
LEPR	7602				0.589276					0.319965					0.125498					0.28967
GG		371	87708	1.00 (reference)			85	87708	1.00 (reference)			286	87708	1.00 (reference)			419	87708	1.00 (reference)
AG		176	43096	1.03 (0.86, 1.24)			29	43096	0.76 (0.50, 1.15)			132	43096	1.00 (0.81, 1.23)			195	43096	1.00 (0.85, 1.19)
AA		22	5505	0.82 (0.54, 1.27)			4	5505	0.65 (0.24, 1.78)			12	5505	0.58 (0.32, 1.03)			22	5505	0.72 (0.47, 1.11)
LEPR	1045895				0.738698					0.344113					0.537299					0.905264
GG		215	50177	1.00 (reference)			48	50177	1.00 (reference)			152	50177	1.00 (reference)			230	50177	1.00 (reference)
AG		260	65433	0.96 (0.80, 1.15)			56	65433	0.92 (0.63, 1.35)			199	65433	1.04 (0.85, 1.29)			298	65433	1.03 (0.87, 1.23)
AA		101	21651	1.05 (0.83, 1.33)			14	21651	0.65 (0.36, 1.19)			79	21651	1.17 (0.89, 1.53)			107	21651	1.05 (0.83, 1.32)
LEPR	1137101				0.350399					0.337825					0.327904					0.138828
AA		161	39704	1.00 (reference)			33	39704	1.00 (reference)			119	39704	1.00 (reference)			182	39704	1.00 (reference)
AG		265	65547	0.97 (0.80, 1.18)			49	65547	0.86 (0.55, 1.33)			199	65547	0.98 (0.78, 1.23)			284	65547	0.92 (0.76, 1.11)
GG		129	27696	1.13 (0.90, 1.43)			29	27696	1.21 (0.74, 2.00)			99	27696	1.18 (0.90, 1.54)			144	27696	1.13 (0.90, 1.40)
PON2	7493				0.693672					0.140211					0.5462					0.990278
GG		349	80496	1.00 (reference)			67	80496	1.00 (reference)			257	80496	1.00 (reference)			383	80496	1.00 (reference)
CG		207	50065	1.00 (0.84, 1.19)			41	50065	1.04 (0.70, 1.53)			160	50065	1.05 (0.86, 1.28)			228	50065	1.00 (0.85, 1.18)
CC		24	7218	0.84 (0.56, 1.27)			11	7218	2.01 (1.06, 3.82)			17	7218	0.81 (0.49, 1.32)			31	7218	0.98 (0.68, 1.41)
PON2	12026				0.71162					0.138445					0.636223					0.968223
CC		348	80423	1.00 (reference)			67	80423	1.00 (reference)			255	80423	1.00 (reference)			379	80423	1.00 (reference)
CG		202	49445	1.01 (0.85, 1.20)			39	49445	1.01 (0.68, 1.50)			157	49445	1.06 (0.87, 1.30)			224	49445	1.02 (0.87, 1.20)
GG		24	7223	0.85 (0.56, 1.28)			11	7223	2.00 (1.06, 3.80)			18	7223	0.86 (0.53, 1.39)			32	7223	1.02 (0.71, 1.47)
TNFα	1800629				0.488095					0.44103					0.944843					0.993204
GG		417	95098	1.00 (reference)			90	95098	1.00 (reference)			302	95098	1.00 (reference)			447	95098	1.00 (reference)
GA		146	37355	0.89 (0.74, 1.08)			27	37355	0.77 (0.50, 1.19)			115	37355	0.97 (0.78, 1.21)			174	37355	0.99 (0.83, 1.18)
AA		19	3816	1.04 (0.65, 1.64)			3	3816	0.74 (0.23, 2.33)			14	3816	1.05 (0.62, 1.80)			20	3816	1.02 (0.65, 1.59)
TNFα	1799724				0.805871										0.758979					0.351342
CC		479	114931	1.00 (reference)			108	114931	1.00 (reference)			364	114931	1.00 (reference)			547	114931	1.00 (reference)
CT		104	22922	1.04 (0.84, 1.28)			13	22922	0.58 (0.33, 1.04)			73	22922	0.96 (0.74, 1.23)			98	22922	0.86 (0.69, 1.06)
TT		3	1339	0.73 (0.24, 2.29)			0	1339	--			2	1339	0.65 (0.16, 2.60)			5	1339	1.09 (0.45, 2.62)
TNFα	1799964				0.151047					0.474192					0.455794					0.473421
TT		381	85355	1.00 (reference)			67	85355	1.00 (reference)			279	85355	1.00 (reference)			409	85355	1.00 (reference)
CT		178	46079	0.85 (0.72, 1.02)			43	46079	1.16 (0.79, 1.70)			138	46079	0.90 (0.74, 1.11)			205	46079	0.92 (0.78, 1.09)
CC		27	7096	0.80 (0.54, 1.19)			9	7096	1.50 (0.75, 3.01)			20	7096	0.81 (0.51, 1.28)			31	7096	0.86 (0.59, 1.23)
