# Supplementary material for: Single nucleotide polymorphisms in obesity-related genes and all-cause and cause-specific mortality: a prospective cohort study
Source: BMC Med Genet. 2009 Oct 9;10:103. doi: 10.1186/1471-2350-10-103 (PMC2763854; doi:10.1186/1471-2350-10-103)
Supplement: Additional file 4 — Associations between obesity-related SNPs and cancer mortality adjusted for age and gender. [file 1471-2350-10-103-S4.XLS]

## Sheet: A Table 4
Additional Table 4: Associations between obesity-related SNPs and cancer mortality adjusted for age and gender
			Breast cancer mortality					Lung cancer mortality					Colorectal cancer mortality					Pancreatic cancer mortality
Gene	rs #		n cases	person years	Adjusted RR (95% CI)	p-value		n cases	person years	Adjusted RR (95% CI)	p-value		n cases	person years	Adjusted RR (95% CI)	p-value		n cases	person years	Adjusted RR (95% CI)	p-value
PPARG	4684847					0.453223					NA					0.24141					NA
CC			27	107018	1.00 (reference)			118	107018	1.00 (reference)			47	107018	1.00 (reference)			23	107018	1.00 (reference)
CT			10	26655	1.57 (0.76, 3.25)			29	26655	0.96 (0.64, 1.45)			6	26655	0.51 (0.22, 1.20)			10	26655	1.66 (0.79, 3.49)
TT			1	1996	1.82 (0.25, 13.48)			0	1996	--			1	1996	1.06 (0.15, 7.68)			0	1996	--
PPARG	709158					0.381058					0.350612					0.925894					0.595332
AA			19	56979	1.00 (reference)			52	56979	1.00 (reference)			24	56979	1.00 (reference)			17	56979	1.00 (reference)
GA			13	61835	0.62 (0.31, 1.26)			74	61835	1.27 (0.89, 1.81)			24	61835	0.90 (0.51, 1.58)			13	61835	0.69 (0.33, 1.42)
GG			4	17887	0.65 (0.22, 1.92)			23	17887	1.30 (0.80, 2.13)			8	17887	0.98 (0.44, 2.17)			5	17887	0.87 (0.32, 2.37)
PPARG	1175543					0.372474					0.435711					0.892513					0.970319
AA			19	57226	1.00 (reference)			55	57226	1.00 (reference)			24	57226	1.00 (reference)			15	57226	1.00 (reference)
AG			12	61474	0.60 (0.29, 1.24)			73	61474	1.20 (0.85, 1.71)			23	61474	0.88 (0.50, 1.56)			15	61474	0.92 (0.45, 1.88)
GG			5	17853	0.82 (0.31, 2.21)			24	17853	1.31 (0.81, 2.12)			7	17853	0.87 (0.38, 2.02)			5	17853	1.00 (0.36, 2.76)
PPARG	1801282					0.573997					0.886644					NA					0.300602
CC			26	108306	1.00 (reference)			117	108306	1.00 (reference)			44	108306	1.00 (reference)			24	108306	1.00 (reference)
CG			9	26945	1.46 (0.68, 3.11)			27	26945	0.91 (0.60, 1.39)			11	26945	1.01 (0.52, 1.95)			11	26945	1.77 (0.87, 3.62)
GG			1	2050	1.83 (0.25, 13.55)			2	2050	0.83 (0.20, 3.35)			0	2050	--			1	2050	1.72 (0.23, 12.72)
PPARD	2016520					0.91453					0.72429					0.540704					0.165121
TT			24	89337	1.00 (reference)			92	89337	1.00 (reference)			32	89337	1.00 (reference)			18	89337	1.00 (reference)
CT			11	42802	0.97 (0.48, 1.99)			50	42802	1.14 (0.81, 1.62)			21	42802	1.37 (0.79, 2.38)			16	42802	1.88 (0.96, 3.69)
CC			1	5007	0.67 (0.09, 4.96)			6	5007	1.16 (0.51, 2.66)			2	5007	1.06 (0.25, 4.42)			2	5007	1.97 (0.46, 8.52)
LPL	316					NA					0.297773					NA					0.138759
CC			28	107966	1.00 (reference)			124	107966	1.00 (reference)			45	107966	1.00 (reference)			24	107966	1.00 (reference)
AC			8	28843	1.08 (0.49, 2.38)			25	28843	0.78 (0.51, 1.21)			11	28843	0.95 (0.49, 1.83)			10	28843	1.64 (0.78, 3.43)
AA			0	2085	--			1	2085	0.39 (0.05, 2.76)			0	2085	--			2	2085	4.33 (1.02, 18.34)
PON1	662					NA					0.498976					0.697538					0.721653
TT			15	69109	1.00 (reference)			69	69109	1.00 (reference)			28	69109	1.00 (reference)			16	69109	1.00 (reference)
CT			20	56320	1.75 (0.89, 3.41)			65	56320	1.15 (0.82, 1.61)			24	56320	1.07 (0.62, 1.85)			17	56320	1.32 (0.67, 2.62)
CC			0	11764	--			16	11764	1.35 (0.79, 2.33)			3	11764	0.66 (0.20, 2.17)			3	11764	1.07 (0.31, 3.67)
LEPR	7602					0.0463135					0.158183					0.903212					0.845234
GG			28	87708	1.00 (reference)			85	87708	1.00 (reference)			35	87708	1.00 (reference)			22	87708	1.00 (reference)
AG			5	43096	0.39 (0.15, 1.00)			53	43096	1.30 (0.92, 1.83)			15	43096	0.92 (0.50, 1.69)			12	43096	1.16 (0.57, 2.35)
AA			3	5505	1.82 (0.55, 6.02)			10	5505	1.69 (0.88, 3.26)			3	5505	1.22 (0.37, 3.96)			1	5505	0.71 (0.10, 5.27)
LEPR	1045895					0.158248					0.685151					0.294872					0.0152251
GG			13	50177	1.00 (reference)			57	50177	1.00 (reference)			15	50177	1.00 (reference)			18	50177	1.00 (reference)
AG			13	65433	0.74 (0.34, 1.59)			70	65433	0.94 (0.66, 1.34)			28	65433	1.44 (0.77, 2.69)			9	65433	0.37 (0.17, 0.82)
AA			10	21651	1.70 (0.74, 3.90)			20	21651	0.80 (0.48, 1.33)			12	21651	1.78 (0.83, 3.82)			9	21651	1.13 (0.51, 2.52)
LEPR	1137101					0.689482					0.422693					0.932091					0.857934
AA			9	39704	1.00 (reference)			48	39704	1.00 (reference)			16	39704	1.00 (reference)			9	39704	1.00 (reference)
AG			14	65547	0.94 (0.40, 2.16)			62	65547	0.78 (0.53, 1.13)			24	65547	0.90 (0.48, 1.70)			17	65547	1.15 (0.51, 2.57)
GG			9	27696	1.35 (0.54, 3.41)			27	27696	0.83 (0.52, 1.33)			11	27696	1.00 (0.47, 2.17)			8	27696	1.31 (0.50, 3.40)
PON2	7493					0.752485					0.0606649					0.908924					0.212885
GG			21	80496	1.00 (reference)			86	80496	1.00 (reference)			31	80496	1.00 (reference)			16	80496	1.00 (reference)
CG			14	50065	1.11 (0.56, 2.18)			47	50065	0.91 (0.64, 1.30)			21	50065	1.13 (0.65, 1.97)			17	50065	1.77 (0.89, 3.50)
CC			1	7218	0.55 (0.07, 4.11)			15	7218	1.93 (1.11, 3.34)			3	7218	1.10 (0.33, 3.59)			3	7218	1.97 (0.57, 6.78)
PON2	12026					0.702565					0.0544778					0.879014					0.196229
CC			20	80423	1.00 (reference)			84	80423	1.00 (reference)			31	80423	1.00 (reference)			16	80423	1.00 (reference)
CG			14	49445	1.18 (0.60, 2.35)			46	49445	0.93 (0.65, 1.33)			21	49445	1.15 (0.66, 2.01)			17	49445	1.80 (0.91, 3.56)
GG			1	7223	0.57 (0.08, 4.25)			15	7223	1.99 (1.15, 3.45)			3	7223	1.10 (0.34, 3.60)			3	7223	1.99 (0.58, 6.83)
TNFα	1800629					0.991593					0.87497					NA					NA
GG			26	95098	1.00 (reference)			103	95098	1.00 (reference)			41	95098	1.00 (reference)			25	95098	1.00 (reference)
GA			10	37355	0.96 (0.46, 1.99)			44	37355	1.09 (0.76, 1.55)			13	37355	0.82 (0.44, 1.53)			11	37355	1.13 (0.56, 2.30)
AA			1	3816	0.94 (0.13, 6.91)			4	3816	0.92 (0.34, 2.49)			0	3816	--			0	3816	--
TNFα	1799724					0.489295					0.258617					0.417239					NA
CC			31	114931	1.00 (reference)			132	114931	1.00 (reference)			41	114931	1.00 (reference)			30	114931	1.00 (reference)
CT			4	22922	0.65 (0.23, 1.85)			18	22922	0.68 (0.41, 1.11)			12	22922	1.46 (0.77, 2.78)			6	22922	1.05 (0.44, 2.52)
TT			1	1339	2.52 (0.34, 18.5)			1	1339	0.81 (0.11, 5.78)			1	1339	2.45 (0.34, 17.83)			0	1339	--
TNFα	1799964					0.127849					0.730578					0.423057					0.0527003
TT			17	85355	1.00 (reference)			95	85355	1.00 (reference)			35	85355	1.00 (reference)			16	85355	1.00 (reference)
CT			15	46079	1.65 (0.82, 3.31)			49	46079	0.94 (0.67, 1.33)			17	46079	0.90 (0.50, 1.60)			19	46079	2.20 (1.13, 4.27)
CC			4	7096	2.94 (0.99, 8.75)			6	7096	0.74 (0.32, 1.68)			1	7096	0.33 (0.05, 2.44)			1	7096	0.73 (0.10, 5.49)
