# Supplementary material for: Single nucleotide polymorphisms in obesity-related genes and all-cause and cause-specific mortality: a prospective cohort study
Source: BMC Med Genet. 2009 Oct 9;10:103. doi: 10.1186/1471-2350-10-103 (PMC2763854; doi:10.1186/1471-2350-10-103)
Supplement: Additional file 5 — Associations between obesity-related SNPs and mortality adjusted for age among males only. [file 1471-2350-10-103-S5.XLS]

## Sheet: A Table 5
Additional Table 5: Associations between obesity-related SNPs and mortality adjusted for age among males only
		All-cause mortality					Cardiovascular mortality					Cancer mortality
Gene	rs #	n cases	person years	Adjusted RR (95% CI)	p-value		n cases	person years	Adjusted RR (95% CI)	p-value		n cases	person years	Adjusted RR (95% CI)	p-value
PPARG	4684847				0.00984776					0.127495					--
CC		691	39671	1.00 (reference)			257	39671	1.00 (reference)			188	39671	1.00 (reference)
CT		208	10451	1.12 (0.96, 1.31)			76	10451	1.10 (0.85, 1.42)			55	10451	1.07 (0.79, 1.45)
TT		6	602	0.40 (0.18, 0.91)			2	602	0.34 (0.08, 1.36)			0	602	--
PPARG	709158				0.839005					0.264129					0.91395
AA		369	21485	1.00 (reference)			147	21485	1.00 (reference)			95	21485	1.00 (reference)
GA		405	23326	0.97 (0.84, 1.12)			146	23326	0.87 (0.69, 1.09)			113	23326	1.06 (0.81, 1.39)
GG		123	6329	0.94 (0.77, 1.16)			42	6329	0.78 (0.55, 1.10)			33	6329	1.01 (0.68, 1.51)
PPARG	1175543				0.90809					0.37894					0.950832
AA		372	21264	1.00 (reference)			146	21264	1.00 (reference)			97	21264	1.00 (reference)
AG		407	23506	0.97 (0.84, 1.12)			147	23506	0.89 (0.70, 1.11)			113	23506	1.03 (0.78, 1.35)
GG		123	6350	0.98 (0.80, 1.20)			41	6350	0.81 (0.57, 1.14)			31	6350	0.97 (0.65, 1.45)
PPARG	1801282				0.230688					0.388307					0.918044
CC		696	40390	1.00 (reference)			256	40390	1.00 (reference)			189	40390	1.00 (reference)
CG		193	10495	1.07 (0.91, 1.26)			69	10495	1.03 (0.79, 1.34)			52	10495	1.07 (0.78, 1.45)
GG		7	598	0.60 (0.29, 1.28)			2	598	0.44 (0.11, 1.76)			3	598	0.96 (0.31, 3.01)
PPARD	2016520				0.802382					0.353462					0.454305
TT		579	33231	1.00 (reference)			217	33231	1.00 (reference)			152	33231	1.00 (reference)
CT		279	16134	0.98 (0.85, 1.13)			94	16134	0.86 (0.68, 1.10)			81	16134	1.11 (0.84, 1.45)
CC		32	1927	0.89 (0.62, 1.27)			17	1927	1.17 (0.72, 1.93)			6	1927	0.70 (0.31, 1.57)
LPL	316				0.66981					0.776606					0.611757
CC		716	40394	1.00 (reference)			269	40394	1.00 (reference)			187	40394	1.00 (reference)
AC		186	10898	1.05 (0.89, 1.23)			62	10898	0.95 (0.72, 1.26)			55	10898	1.16 (0.86, 1.57)
AA		10	773	0.81 (0.44, 1.52)			3	773	0.70 (0.22, 2.19)			4	773	1.12 (0.42, 3.03)
PON1	662				0.31349					0.870362					0.859003
TT		447	25234	1.00 (reference)			160	25234	1.00 (reference)			122	25234	1.00 (reference)
CT		365	21752	0.94 (0.82, 1.08)			136	21752	0.97 (0.77, 1.22)			101	21752	0.94 (0.72, 1.23)
CC		92	4585	1.12 (0.89, 1.40)			32	4585	1.08 (0.74, 1.57)			24	4585	1.04 (0.67, 1.62)
LEPR	7602				0.673128					0.966779					0.823714
GG		582	32763	1.00 (reference)			210	32763	1.00 (reference)			153	32763	1.00 (reference)
AG		270	16129	0.94 (0.81, 1.09)			101	16129	0.97 (0.77, 1.23)			78	16129	1.04 (0.79, 1.36)
AA		43	2315	0.94 (0.69, 1.29)			16	2315	0.96 (0.58, 1.59)			10	2315	0.85 (0.45, 1.61)
LEPR	1045895				0.848018					0.568379					0.599051
GG		335	19092	1.00 (reference)			135	19092	1.00 (reference)			84	19092	1.00 (reference)
AG		407	23916	1.04 (0.90, 1.21)			141	23916	0.92 (0.72, 1.16)			117	23916	1.15 (0.87, 1.52)
AA		154	8416	1.03 (0.85, 1.25)			51	8416	0.85 (0.62, 1.17)			39	8416	1.04 (0.71, 1.52)
LEPR	1137101				0.604956					0.287282					0.661932
AA		264	15137	1.00 (reference)			97	15137	1.00 (reference)			72	15137	1.00 (reference)
AG		407	24597	0.94 (0.80, 1.10)			143	24597	0.90 (0.70, 1.17)			108	24597	0.91 (0.68, 1.23)
GG		176	9886	1.01 (0.84, 1.23)			72	9886	1.14 (0.84, 1.54)			49	9886	1.05 (0.73, 1.52)
PON2	7493				0.307617					0.200974					0.467676
GG		517	29973	1.00 (reference)			185	29973	1.00 (reference)			133	29973	1.00 (reference)
CG		333	18926	1.09 (0.95, 1.26)			132	18926	1.22 (0.98, 1.53)			93	18926	1.18 (0.90, 1.54)
CC		47	2716	1.18 (0.87, 1.59)			13	2716	0.95 (0.54, 1.68)			12	2716	1.14 (0.63, 2.07)
PON2	12026				0.323757					0.162992					0.493408
CC		516	29935	1.00 (reference)			184	29935	1.00 (reference)			134	29935	1.00 (reference)
CG		326	18621	1.10 (0.96, 1.27)			129	18621	1.24 (0.99, 1.55)			91	18621	1.18 (0.90, 1.54)
GG		45	2692	1.13 (0.83, 1.53)			13	2692	0.97 (0.55, 1.70)			11	2692	1.04 (0.56, 1.93)
TNFα	1800629				0.82742					0.491055					0.89711
GG		636	35643	1.00 (reference)			242	35643	1.00 (reference)			170	35643	1.00 (reference)
GA		244	14060	0.96 (0.83, 1.11)			83	14060	0.86 (0.67, 1.11)			70	14060	1.04 (0.79, 1.37)
AA		25	1431	0.93 (0.62, 1.39)			11	1431	1.04 (0.57, 1.91)			6	1431	0.87 (0.38, 1.96)
TNFα	1799724				0.0710005					--					0.0363332
CC		764	42513	1.00 (reference)			282	42513	1.00 (reference)			203	42513	1.00 (reference)
CT		144	9301	0.81 (0.68, 0.97)			54	9301	0.81 (0.61, 1.09)			39	9301	0.85 (0.61, 1.21)
TT		5	381	0.94 (0.39, 2.27)			0	381	--			5	381	3.65 (1.50, 8.90)
TNFα	1799964				0.505943					0.800411					0.0893143
TT		546	31753	1.00 (reference)			201	31753	1.00 (reference)			139	31753	1.00 (reference)
CT		310	17373	1.07 (0.93, 1.23)			114	17373	1.08 (0.86, 1.36)			92	17373	1.23 (0.95, 1.61)
CC		46	2692	0.94 (0.69, 1.27)			19	2692	1.06 (0.66, 1.70)			8	2692	0.64 (0.32, 1.31)
