# Supplementary material for: Single nucleotide polymorphisms in obesity-related genes and all-cause and cause-specific mortality: a prospective cohort study
Source: BMC Med Genet. 2009 Oct 9;10:103. doi: 10.1186/1471-2350-10-103 (PMC2763854; doi:10.1186/1471-2350-10-103)
Supplement: Additional file 6 — Associations between obesity-related SNPs and mortality adjusted for age among females only. [file 1471-2350-10-103-S6.XLS]

## Sheet: A Table 6
Additional Table 6: Associations between obesity-related SNPs and cardiovascular mortality adjusted for females only
		All-cause mortality					Cardiovascular mortality					Cancer mortality
Gene	rs #	n cases	person years	Adjusted RR (95% CI)	p-value		n cases	person years	Adjusted RR (95% CI)	p-value		n cases	person years	Adjusted RR (95% CI)	p-value
PPARG	4684847				0.167266					0.474729					0.269132
CC		922	67347	1.00 (reference)			335	67347	1.00 (reference)			240	67347	1.00 (reference)
CT		193	16203	0.89 (0.76, 1.03)			67	16203	0.86 (0.66, 1.12)			55	16203	0.96 (0.71, 1.28)
TT		15	1395	0.75 (0.45, 1.25)			8	1395	1.13 (0.56, 2.28)			2	1395	0.38 (0.09, 1.54)
PPARG	709158				0.423462					0.188762					0.82755
AA		465	35495	1.00 (reference)			177	35495	1.00 (reference)			129	35495	1.00 (reference)
GA		522	38509	0.98 (0.87, 1.11)			185	38509	0.90 (0.73, 1.11)			135	38509	0.93 (0.73, 1.19)
GG		144	11557	0.88 (0.73, 1.07)			47	11557	0.75 (0.54, 1.04)			41	11557	0.93 (0.65, 1.32)
PPARG	1175543				0.310131					0.116911					0.956993
AA		473	35962	1.00 (reference)			179	35962	1.00 (reference)			126	35962	1.00 (reference)
AG		521	37968	1.01 (0.90, 1.15)			184	37968	0.94 (0.77, 1.16)			137	37968	1.01 (0.79, 1.29)
GG		145	11504	0.88 (0.73, 1.06)			45	11504	0.72 (0.52, 0.99)			41	11504	0.96 (0.67, 1.36)
PPARG	1801282				0.273781					0.371561					0.488694
CC		900	67916	1.00 (reference)			327	67916	1.00 (reference)			229	67916	1.00 (reference)
CG		199	16450	0.91 (0.78, 1.06)			67	16450	0.85 (0.65, 1.10)			59	16450	1.06 (0.80, 1.41)
GG		17	1452	0.76 (0.47, 1.23)			10	1452	1.21 (0.64, 2.26)			3	1452	0.56 (0.18, 1.74)
PPARD	2016520				0.599126					0.311894					0.943019
TT		722	56106	1.00 (reference)			262	56106	1.00 (reference)			192	56106	1.00 (reference)
CT		352	26668	1.06 (0.93, 1.21)			132	26668	1.11 (0.90, 1.36)			88	26668	0.98 (0.76, 1.26)
CC		41	3080	0.95 (0.70, 1.31)			12	3080	0.74 (0.41, 1.32)			12	3080	1.09 (0.61, 1.95)
LPL	316				0.244888					0.709307
CC		909	67572	1.00 (reference)			322	67572	1.00 (reference)			237	67572	1.00 (reference)	0.0791165
AC		213	17946	0.91 (0.78, 1.05)			81	17946	0.97 (0.76, 1.23)			58	17946	0.94 (0.71, 1.25)
AA		16	1312	0.76 (0.47, 1.25)			10	1312	1.29 (0.69, 2.42)			1	1312	0.19 (0.03, 1.38)
PON1	662				0.148972					0.740673
TT		563	43875	1.00 (reference)			214	43875	1.00 (reference)			142	43875	1.00 (reference)	0.480718
CT		466	34568	1.12 (0.99, 1.27)			168	34568	1.08 (0.88, 1.32)			126	34568	1.16 (0.91, 1.47)
CC		94	7179	1.14 (0.92, 1.42)			30	7179	1.00 (0.68, 1.47)			24	7179	1.09 (0.71, 1.69)
LEPR	7602				0.364035					0.262617
GG		721	54945	1.00 (reference)			266	54945	1.00 (reference)			183	54945	1.00 (reference)	0.585388
AG		348	26967	1.08 (0.95, 1.23)			121	26967	1.05 (0.85, 1.31)			93	26967	1.08 (0.84, 1.39)
AA		44	3190	0.92 (0.68, 1.24)			12	3190	0.66 (0.37, 1.18)			15	3190	1.29 (0.76, 2.18)
LEPR	1045895				0.292793					0.94901
GG		396	31086	1.00 (reference)			143	31086	1.00 (reference)			113	31086	1.00 (reference)	0.0774992
AG		531	41516	0.98 (0.86, 1.11)			195	41516	0.99 (0.80, 1.23)			126	41516	0.82 (0.63, 1.05)
AA		194	13235	1.12 (0.94, 1.33)			66	13235	1.04 (0.78, 1.39)			56	13235	1.15 (0.83, 1.58)
LEPR	1137101				0.715346					0.704103
AA		319	24567	1.00 (reference)			107	24567	1.00 (reference)			84	24567	1.00 (reference)	0.874974
AG		524	40949	0.94 (0.82, 1.09)			195	40949	1.02 (0.80, 1.29)			132	40949	0.93 (0.71, 1.22)
GG		230	17810	0.97 (0.82, 1.15)			91	17810	1.12 (0.84, 1.48)			57	17810	0.94 (0.67, 1.32)
PON2	7493				0.758022					0.698567
GG		669	50523	1.00 (reference)			247	50523	1.00 (reference)			174	50523	1.00 (reference)	0.336535
CG		389	31139	0.97 (0.86, 1.10)			138	31139	0.94 (0.76, 1.16)			99	31139	0.94 (0.74, 1.21)
CC		65	4502	1.07 (0.83, 1.38)			24	4502	1.11 (0.73, 1.69)			22	4502	1.36 (0.87, 2.12)
PON2	12026				0.800133					0.625464
CC		668	50488	1.00 (reference)			247	50488	1.00 (reference)			173	50488	1.00 (reference)	0.334821
CG		383	30824	0.97 (0.86, 1.10)			134	30824	0.93 (0.75, 1.14)			98	30824	0.95 (0.74, 1.22)
GG		64	4531	1.06 (0.82, 1.37)			24	4531	1.12 (0.73, 1.70)			22	4531	1.37 (0.88, 2.14)
TNFα	1800629				0.0599231					0.640528
GG		806	59455	1.00 (reference)			293	59455	1.00 (reference)			208	59455	1.00 (reference)	0.145323
GA		295	23295	0.95 (0.83, 1.08)			101	23295	0.90 (0.72, 1.13)			85	23295	1.06 (0.82, 1.36)
AA		23	2385	0.64 (0.42, 0.96)			12	2385	0.90 (0.51, 1.61)			4	2385	0.44 (0.16, 1.19)
TNFα	1799724				0.360173					0.777364
CC		960	72418	1.00 (reference)			339	72418	1.00 (reference)			254	72418	1.00 (reference)	0.316264
CT		172	13621	0.97 (0.82, 1.14)			69	13621	1.10 (0.84, 1.42)			41	13621	0.87 (0.63, 1.21)
TT		6	958	0.59 (0.27, 1.33)			3	958	0.90 (0.29, 2.82)			1	958	0.34 (0.05, 2.44)
TNFα	1799964				0.437824					0.114377
TT		670	53602	1.00 (reference)			268	53602	1.00 (reference)			168	53602	1.00 (reference)	0.199828
CT		407	28707	1.08 (0.96, 1.23)			125	28707	0.82 (0.66, 1.01)			114	28707	1.24 (0.98, 1.57)
CC		59	4404	1.01 (0.77, 1.32)			18	4404	0.76 (0.47, 1.22)			14	4404	0.98 (0.57, 1.69)
